# Supplementary material for: Data on changes in lipid profiles during the differentiation and maturation of human subcutaneous white adipocytes analyzed using chromatographic and bioinformatic tools
Source: Data Brief. 2022 May 6;42:108245. doi: 10.1016/j.dib.2022.108245 (PMC9114626; doi:10.1016/j.dib.2022.108245)
Supplement: Supplementary file 3 [file mmc3.xlsx]

## Sheet: Supplemental_Table_S1
Cell Line	Stage	ChE(18:1)	ChE(20:4)	ChE(22:4)	ChE(22:5)	ChE(22:6)	ChE(24:6)	DG(15:0_15:0)	DG(16:0_16:0)	DG(16:0_16:1)	DG(16:0_18:1)	DG(16:1_14:1)	DG(16:1_16:1)	DG(16:1_18:1)	DG(16:1_18:2)	DG(18:0_16:0)	DG(18:0_18:0)	DG(18:0_18:1)	DG(18:1_18:1)	DG(18:1_18:2)	DG(18:1_20:2)	DG(18:1_20:3)	DG(18:1_20:4)	DG(18:1_22:3)	DG(18:1_22:4)	DG(18:1_22:6)	DG(20:1_18:1)	LPC(14:0)	LPC(15:0)	LPC(16:0)	LPC(16:0e)	LPC(16:1)	LPC(16:1e)	LPC(17:0)	LPC(17:1)	LPC(18:0)	LPC(18:0e)	LPC(18:1)	LPC(18:1e)	LPC(18:1e)	LPC(18:2)	LPC(18:2e)	LPC(18:3)	LPC(19:1)	LPC(20:0)	LPC(20:1)	LPC(20:2)	LPC(20:3)	LPC(20:4)
1	1	0.00741921	0.0061179	0.00587773	0.0209651	0.0573362	0.0120742	0.00742692	0.0173692	0.0326886	0.161458	0	0.000656442	0.063515	0.00486467	0.0253591	0.0138434	0.074161	0.151642	0.0231685	0.00600866	0.0130819	0.0653916	0.00323602	0.0128365	0.0542403	0.0114688	0.000897063	0.00651721	0.0131607	0.000298326	0.000907799	0.000191822	0.000298705	0.000262962	0.00715504	0.000309725	0.00599305	0.000224061	0.00046574	0.000355226	1.19e-05	0.000155099	8.41e-05	0.000314083	0.000345122	7.68e-05	6.78e-05	0.000930534
1	2	0.00185836	0.000493923	0.0023777	0.00467152	0.012225	0.00161878	0.00809559	0.00813572	0.0357351	0.133674	0	0.0107114	0.0973732	0.00635535	0.0102262	0.0137505	0.0559285	0.275046	0.0395841	0.0109741	0.0196789	0.0579351	0.00943451	0.0282123	0.0409704	0.0243634	0.00230464	0.0123149	0.0219982	0.00012248	0.00341258	0.000294871	0.000217217	0.000414451	0.00468332	0.000113515	0.0079438	0.000127074	0.000303033	0.000380687	1.26e-05	0.000247235	0.000110169	0.000124309	0.000431847	0.000104639	0.000169715	0.00208385
1	3	0.00974257	0.00174257	0.00665842	0.0143663	0.0338762	0.000982178	0.00807438	0.00984711	0.0633884	0.277727	0.000626446	0.0304339	0.209917	0.0194256	0.00492149	0.00296653	0.038938	0.750826	0.0970661	0.0396364	0.0331157	0.111116	0.0292355	0.0647521	0.107107	0.0362521	0.00147943	0.0134781	0.0170253	0.000305137	0.00231229	0.000516228	0.000174367	0.000417071	0.00366982	0.000142755	0.00784564	0.000411449	0.000271147	0.000433938	0.000158395	0.000187529	0.000151137	0.000159264	0.000536162	0.000132865	0.000250089	0.00267314
1	4	0.00747344	0.00129515	0.00668822	0.0150901	0.035843	0	0.0105435	0.0143514	0.0642342	0.248408	0.00111231	0.00702402	0.163033	0.0153964	0.0104655	0.0175345	0.0857958	0.670571	0.0665165	0.0439039	0.0444144	0.108979	0.0334234	0.0875676	0.0991592	0.0913814	0.00199858	0.0161459	0.027071	0.0004135	0.002405	0.00143403	0.000374321	0.000497286	0.00785933	0.000248761	0.0116757	0.000756667	0.000449611	0.000516875	0.000424121	0.00028912	0.000222422	0.000176634	0.00079325	0.000178452	0.000332311	0.00481001
1	5	0.0053516	0.00165615	0.00393537	0.00607549	0.0234178	0	0.00911774	0.0169935	0.0717492	0.239225	0.00159022	0.0190901	0.14273	0.0124132	0.012118	0.0209499	0.0911466	0.499539	0.070458	0.0369812	0.0409776	0.0847218	0.0279219	0.0758069	0.052905	0.0691669	0.00155232	0.0103175	0.0183134	0.000356117	0.00147996	0.00154191	0.000343675	0.000295055	0.00943779	0.000287298	0.00687663	0.000726184	0.000613743	0.00065747	0.000664237	0.000201197	0.000160021	0.000175482	0.000586674	9.9e-05	0.000188756	0.00379125
2	1	0.00749648	0.00609939	0.0119784	0.0320441	0.0715893	0.0149273	0.00385029	0.00836318	0.0179262	0.0854943	0	0.000282414	0.0135279	0.00206232	0.0129835	0.0126612	0.0376433	0.0980659	0.0144198	0.0067192	0.0105802	0.0397564	0.00299212	0.0104907	0.0299857	0.00891476	0.000664048	0.00736368	0.00933457	0.000184265	0.000654575	0.000367144	0.000229298	0.000191567	0.00553142	0.000139395	0.00413355	0.000170102	0.000196673	0.000192907	1.06e-05	0.000107879	9.24e-05	0.000156793	0.000326248	8.68e-05	7.5e-05	0.00100878
2	2	0.00453419	0.000604113	0.00455784	0.00827249	0.02091	0.00383239	0.0047928	0.00844769	0.0494226	0.138315	0.00481318	0.0399117	0.196128	0.0181556	0.007714	0.0120075	0.0469769	0.36447	0.0287806	0.0134681	0.0172147	0.0483016	0.0113587	0.0184103	0.0477921	0.0320584	0.000679769	0.00464839	0.00726289	8.71e-05	0.00147746	0.000192463	8.56e-05	0.00014551	0.00265921	8.03e-05	0.00583123	0.000112189	0.000132925	0.000519293	0.00011035	8.3e-05	7.22e-05	9.92e-05	0.000335124	7.97e-05	0.000120447	0.000752975
2	3	0.0152587	0.00531733	0.0020688	0.00530293	0.016064	0	0.0176656	0.0391518	0.439888	0.590256	0.0443042	0.417806	1.2727	0.13463	0.0143568	0.0411847	0.0871013	1.12899	0.216088	0.0746933	0.0672976	0.100876	0.0349982	0.0437434	0.0702068	0.0900806	0.00314867	0.0172442	0.0444884	0.000680611	0.0111871	0.000534483	0.000296213	0.000500565	0.00745054	0.000215602	0.0143782	0.000555399	0.000338044	0.000499152	0.000203109	0.000474279	0.000188666	0.000272781	0.000959016	0.000494064	0.000877614	0.00294799
2	4	0.0159856	0.00450155	0.00119298	0.00447472	0.0119711	0	0.0164603	0.0400401	0.484379	0.602465	0.0447406	0.39123	1.3577	0.126053	0.0111866	0.0281886	0.0807108	0.994554	0.207796	0.05953	0.0615363	0.1092	0.0318716	0.040986	0.0689596	0.0748065	0.00213146	0.013457	0.0338048	0.000560167	0.00702295	0.00060422	0.00025713	0.000387897	0.00732901	0.000190749	0.0119499	0.000485973	0.000330165	0.00047438	0.000188129	0.00033828	0.000139764	0.000280779	0.000647577	0.000314398	0.000670067	0.00236263
2	5	0.00936131	0.00345641	0.00192448	0.00365781	0.0121772	0.000108718	0.0159926	0.0274405	0.177317	0.411608	0.00950574	0.0937244	0.478466	0.0479696	0.00995078	0.012016	0.100021	0.813987	0.13587	0.0594955	0.0597006	0.128445	0.0409967	0.0624692	0.0513946	0.0875718	0.00457477	0.0269313	0.0558469	0.000618001	0.00920269	0.00118728	0.000553863	0.0007236	0.0146492	0.000271793	0.0165149	0.000919206	0.000446492	0.000626683	0.000442594	0.000600283	0.000384302	0.000258859	0.001177	0.000455351	0.00102711	0.00674876
3	1	0.00714286	0.00384718	0.00449359	0.00922164	0.0319554	0.00851922	0.00501629	0.0175317	0.0380384	0.167861	0	0.00712269	0.0250489	0.00474122	0.0179008	0.0140861	0.0523706	0.181976	0.0150416	0.0111256	0.0211726	0.0401013	0.00559899	0.00917481	0.0197756	0.0179696	0.000793035	0.00698259	0.013607	0.000693284	0.000891542	0.000622139	0.000208507	0.000208955	0.00657711	0.000412438	0.00689801	0.00035199	0.00024107	0.000259701	0.000226393	0.000138731	0.000120672	0.000215771	0.000538308	0.000137985	0.000163383	0.000654726
3	2	0.00290437	0.000121311	0.00186262	0.00271845	0.00578155	0.00106796	0.00624322	0.0166582	0.0514204	0.245867	1.02e-09	0.00790616	0.143632	0.00904564	0.0125311	0.0187041	0.0748484	0.529844	0.0593042	0.0232589	0.0390999	0.0377274	0.0364826	0.0277402	0.0230961	0.071082	0.00115562	0.00720049	0.0146974	0.00021021	0.00145492	0.000283285	7.5e-05	0.000110457	0.00304076	0.000195677	0.00982709	0.000190161	0.000530671	0.000118773	0.000170564	0.000173611	7.17e-05	0.000105723	0.00051091	0.000176204	0.000342322	0.00052079
3	3	0.013544	0.00388535	0.00242807	0.00373583	0.0133391	0.000331822	0.0114433	0.033802	0.164017	0.425538	0.00750359	0.0861406	0.471449	0.0452224	0.0113458	0.0307891	0.0646485	0.860258	0.155237	0.0640746	0.0731707	0.0430129	0.04	0.0367575	0.0241865	0.0734003	0.00173263	0.0113985	0.0325191	0.000919319	0.00622143	0.000486777	0.000184917	0.000279471	0.00523308	0.000305693	0.0133617	0.000658001	0.000463245	0.000275213	0.000202757	0.000334603	0.000116674	0.000342896	0.000788436	0.000381443	0.000829673	0.00119251
3	4	0.0227909	0.00498823	0.00250065	0.00575556	0.0159739	0	0.0204005	0.0732108	0.537426	0.929416	0.0265791	0.37262	1.37754	0.111852	0.0198555	0.0126165	0.156369	1.83519	0.329284	0.138575	0.133979	0.092088	0.0745568	0.0667433	0.0518713	0.133158	0.00320545	0.0155858	0.086049	0.0016109	0.0119455	0.00111717	0.000749319	0.000839237	0.0163052	0.000663215	0.0303706	0.00176458	0.000770027	0.000649046	0.000431771	0.000991826	0.000312861	0.000773297	0.00198474	0.000896458	0.0022	0.00220327
3	5	0.0262348	0.00678832	0.00292701	0.00528346	0.0203041	0	0.0128118	0.051087	0.278804	0.638444	0.0121854	0.16762	0.804634	0.0593822	0.0166362	0.0209582	0.135469	1.31779	0.219222	0.0978547	0.0943078	0.0827803	0.0526602	0.0436213	0.0324657	0.0990275	0.00378712	0.0127303	0.0428759	0.00108177	0.00719925	0.000761278	0.000524436	0.000543233	0.011593	0.000456861	0.0153336	0.00114192	0.000535244	0.000360338	0.00032843	0.000465273	0.000163064	0.000638158	0.00110808	0.000486372	0.00104746	0.00127115
[truncated: 261 more columns]
